# Supplementary material for: CTLA4-Linked Autoimmunity in the Pathogenesis of Endometriosis and Related Infertility: A Systematic Review
Source: Int J Mol Sci. 2022 Sep 18;23(18):10902. doi: 10.3390/ijms231810902 (PMC9504308; doi:10.3390/ijms231810902)
Supplement: Supplementary file 1 [file ijms-23-10902-s001.zip]

Archive with 1 entries (1 files):
- ijms-1900929-supplementary.pdf
